# Supplementary material for: ﻿Description of a new species of black coral in the family Aphanipathidae (Anthozoa, Antipatharia) from Puerto Rico
Source: Zookeys. 2023 Aug 2;1173:97–110. doi: 10.3897/zookeys.1173.104141 (PMC10413092; doi:10.3897/zookeys.1173.104141)
Supplement: XML Treatment for Aphanipathes [file zookeys.1173.104141-treatment1.xml]

<!DOCTYPE tp:taxon-treatment
  PUBLIC "-//TaxonX//DTD Taxonomic Treatment Publishing DTD v0 20100105//EN" "tax-treatment-NSO.dtd">
<tp:taxon-treatment xmlns:tp="http://www.plazi.org/taxpub"><tp:treatment-meta><kwd-group><label>Taxon classification</label><kwd>
                <named-content content-type="kingdom">Animalia</named-content>
              </kwd><kwd>
                <named-content content-type="order">Antipatharia</named-content>
              </kwd><kwd>
                <named-content content-type="family">Aphanipathidae</named-content>
              </kwd></kwd-group><mixed-citation publication-type="journal"><person-group><name><surname>Horowitz</surname><given-names>Jeremy</given-names></name><name><surname>Opresko</surname><given-names>Dennis M.</given-names></name><name><surname>González-García</surname><given-names>María del P.</given-names></name><name><surname>Quattrini</surname><given-names>Andrea M.</given-names></name></person-group><article-title>﻿Description of a new species of black coral in the family <tp:taxon-name><tp:taxon-name-part taxon-name-part-type="family">Aphanipathidae</tp:taxon-name-part></tp:taxon-name> (<tp:taxon-name><tp:taxon-name-part taxon-name-part-type="class">Anthozoa</tp:taxon-name-part></tp:taxon-name>, <tp:taxon-name><tp:taxon-name-part taxon-name-part-type="order">Antipatharia</tp:taxon-name-part></tp:taxon-name>) from Puerto Rico</article-title><source>Zookeys</source><day>02</day><month>08</month><year>2023</year><volume>1173</volume><fpage>97</fpage><lpage>110</lpage><pub-id pub-id-type="doi">10.3897/zookeys.1173.104141</pub-id></mixed-citation></tp:treatment-meta><tp:nomenclature><label>﻿Genus</label><tp:taxon-name>
              <object-id xmlns:xlink="http://www.w3.org/1999/xlink" content-type="arpha" xlink:type="simple">56FE208F-2A0F-514C-A6EB-5E8D62A00E1A</object-id>
              <tp:taxon-name-part taxon-name-part-type="genus" reg="Aphanipathes">Aphanipathes</tp:taxon-name-part>
            </tp:taxon-name><tp:taxon-authority>Brook, 1889</tp:taxon-authority></tp:nomenclature><tp:treatment-sec sec-type="diagnosis" id="SECID0ETIAC"><title>Diagnosis (emended).</title><p>Colony sparsely to densely, uniserial or irregularly branched, with elongate, straight, curved, or coiled, often ascending branches. Spines maximum 0.5 mm tall with pronounced tubercles. Polyps 1–2 mm in transverse diameter, with three to eight polyps per centimeter.</p></tp:treatment-sec><tp:treatment-sec sec-type="type species" id="SECID0EYIAC"><title>Type species.</title><p><italic><tp:taxon-name><tp:taxon-name-part taxon-name-part-type="genus" reg="Aphanipathes">Aphanipathes</tp:taxon-name-part><tp:taxon-name-part taxon-name-part-type="species" reg="sarothamnoides">sarothamnoides</tp:taxon-name-part></tp:taxon-name></italic> Brook, 1889.</p></tp:treatment-sec><tp:treatment-sec sec-type="type locality" id="SECID0EJJAC"><title>Type locality.</title><p>Vanuatu.</p></tp:treatment-sec><tp:treatment-sec sec-type="remarks" id="SECID0EOJAC"><title>Remarks.</title><p><xref ref-type="bibr" rid="B5">Brook (1889)</xref> erected the genus <italic><tp:taxon-name><tp:taxon-name-part taxon-name-part-type="genus" reg="Aphanipathes">Aphanipathes</tp:taxon-name-part></tp:taxon-name></italic> to include the following five new species: <italic><tp:taxon-name><tp:taxon-name-part taxon-name-part-type="genus" reg="Aphanipathes">Aphanipathes</tp:taxon-name-part><tp:taxon-name-part taxon-name-part-type="species" reg="sarothamnoides">sarothamnoides</tp:taxon-name-part></tp:taxon-name></italic> Brook, 1889, <italic><tp:taxon-name><tp:taxon-name-part taxon-name-part-type="genus" reg="Aphanipathes">Aphanipathes</tp:taxon-name-part><tp:taxon-name-part taxon-name-part-type="species" reg="verticillata">verticillata</tp:taxon-name-part></tp:taxon-name></italic> Brook, 1889, <italic><tp:taxon-name><tp:taxon-name-part taxon-name-part-type="genus" reg="Aphanipathes">Aphanipathes</tp:taxon-name-part><tp:taxon-name-part taxon-name-part-type="species" reg="alata">alata</tp:taxon-name-part></tp:taxon-name></italic> Brook, 1889, <italic><tp:taxon-name><tp:taxon-name-part taxon-name-part-type="genus" reg="Aphanipathes">Aphanipathes</tp:taxon-name-part><tp:taxon-name-part taxon-name-part-type="species" reg="barbadensis">barbadensis</tp:taxon-name-part></tp:taxon-name></italic> Brook, 1889 and <italic><tp:taxon-name><tp:taxon-name-part taxon-name-part-type="genus" reg="Aphanipathes">Aphanipathes</tp:taxon-name-part><tp:taxon-name-part taxon-name-part-type="species" reg="cancellata">cancellata</tp:taxon-name-part></tp:taxon-name></italic> (Brook, 1889), as well as eleven previously described nominal species: <italic><tp:taxon-name><tp:taxon-name-part taxon-name-part-type="genus" reg="Antipathes">Antipathes</tp:taxon-name-part><tp:taxon-name-part taxon-name-part-type="species" reg="eupteridea">eupteridea</tp:taxon-name-part></tp:taxon-name></italic> Lamouroux, 1824; <italic><tp:taxon-name><tp:taxon-name-part taxon-name-part-type="genus" reg="Antipathes">Antipathes</tp:taxon-name-part><tp:taxon-name-part taxon-name-part-type="species" reg="salix">salix</tp:taxon-name-part></tp:taxon-name></italic> (Pourtalès, 1880); <italic><tp:taxon-name><tp:taxon-name-part taxon-name-part-type="genus" reg="Antipathes">Antipathes</tp:taxon-name-part><tp:taxon-name-part taxon-name-part-type="species" reg="rigida">rigida</tp:taxon-name-part></tp:taxon-name></italic> Pourtalès, 1880; <italic><tp:taxon-name><tp:taxon-name-part taxon-name-part-type="genus" reg="Antipathes">Antipathes</tp:taxon-name-part><tp:taxon-name-part taxon-name-part-type="species" reg="fruticosa">fruticosa</tp:taxon-name-part></tp:taxon-name></italic> Gray, 1857; <italic><tp:taxon-name><tp:taxon-name-part taxon-name-part-type="genus" reg="Antipathes">Antipathes</tp:taxon-name-part><tp:taxon-name-part taxon-name-part-type="species" reg="pedata">pedata</tp:taxon-name-part></tp:taxon-name></italic> Gray, 1857; <italic><tp:taxon-name><tp:taxon-name-part taxon-name-part-type="genus" reg="Antipathes">Antipathes</tp:taxon-name-part><tp:taxon-name-part taxon-name-part-type="species" reg="pennacea">pennacea</tp:taxon-name-part></tp:taxon-name></italic> Pallas, 1766; <italic><tp:taxon-name><tp:taxon-name-part taxon-name-part-type="genus" reg="Antipathes">Antipathes</tp:taxon-name-part><tp:taxon-name-part taxon-name-part-type="species" reg="filix">filix</tp:taxon-name-part></tp:taxon-name></italic> Pourtalès, 1867; <italic><tp:taxon-name><tp:taxon-name-part taxon-name-part-type="genus" reg="Antipathes">Antipathes</tp:taxon-name-part><tp:taxon-name-part taxon-name-part-type="species" reg="wollastoni">wollastoni</tp:taxon-name-part></tp:taxon-name></italic> Gray, 1857; <italic><tp:taxon-name><tp:taxon-name-part taxon-name-part-type="genus" reg="Antipathes">Antipathes</tp:taxon-name-part><tp:taxon-name-part taxon-name-part-type="species" reg="humilis">humilis</tp:taxon-name-part></tp:taxon-name></italic> Pourtalès, 1867; <italic><tp:taxon-name><tp:taxon-name-part taxon-name-part-type="genus" reg="Antipathes">Antipathes</tp:taxon-name-part><tp:taxon-name-part taxon-name-part-type="species" reg="thyoides">thyoides</tp:taxon-name-part></tp:taxon-name></italic> Pourtalès, 1880; and <italic><tp:taxon-name><tp:taxon-name-part taxon-name-part-type="genus" reg="Antipathes">Antipathes</tp:taxon-name-part><tp:taxon-name-part taxon-name-part-type="species" reg="abietina">abietina</tp:taxon-name-part></tp:taxon-name></italic> Pourtalès, 1874. The genus was revised to include only <italic><tp:taxon-name><tp:taxon-name-part taxon-name-part-type="genus" reg="Aphanipathes">A.</tp:taxon-name-part><tp:taxon-name-part taxon-name-part-type="species" reg="sarothamnoides">sarothamnoides</tp:taxon-name-part></tp:taxon-name></italic> (the type species) and <italic><tp:taxon-name><tp:taxon-name-part taxon-name-part-type="genus" reg="Aphanipathes">A.</tp:taxon-name-part><tp:taxon-name-part taxon-name-part-type="species" reg="salix">salix</tp:taxon-name-part></tp:taxon-name></italic>, <italic><tp:taxon-name><tp:taxon-name-part taxon-name-part-type="genus" reg="Aphanipathes">A.</tp:taxon-name-part><tp:taxon-name-part taxon-name-part-type="species" reg="pedata">pedata</tp:taxon-name-part></tp:taxon-name></italic> and <italic><tp:taxon-name><tp:taxon-name-part taxon-name-part-type="genus" reg="Aphanipathes">A.</tp:taxon-name-part><tp:taxon-name-part taxon-name-part-type="species" reg="verticillata">verticillata</tp:taxon-name-part></tp:taxon-name></italic>. Since then, a fifth species, <italic><tp:taxon-name><tp:taxon-name-part taxon-name-part-type="genus" reg="Aphanipathes">Aphanipathes</tp:taxon-name-part><tp:taxon-name-part taxon-name-part-type="species" reg="flailum">flailum</tp:taxon-name-part></tp:taxon-name></italic> Horowitz, 2022, has been added to the genus. All five species are branched, have polypar spines twice as large as the abpolypar spines, and possess distinct tubercles on the surfaces of polypar and abpolypar spines (Table <xref ref-type="table" rid="T1">1</xref>). These species differ based on the density of tubercles on a visible lateral view of a given spine where <italic><tp:taxon-name><tp:taxon-name-part taxon-name-part-type="genus" reg="Aphanipathes">A.</tp:taxon-name-part><tp:taxon-name-part taxon-name-part-type="species" reg="salix">salix</tp:taxon-name-part></tp:taxon-name></italic> has about five tubercles (which are also more knob-like than any other aphanipathids), <italic><tp:taxon-name><tp:taxon-name-part taxon-name-part-type="genus" reg="Aphanipathes">A.</tp:taxon-name-part><tp:taxon-name-part taxon-name-part-type="species" reg="flailum">flailum</tp:taxon-name-part></tp:taxon-name></italic> has about eight to 12 tubercles, <italic><tp:taxon-name><tp:taxon-name-part taxon-name-part-type="genus" reg="Aphanipathes">A.</tp:taxon-name-part><tp:taxon-name-part taxon-name-part-type="species" reg="sarothamnoides">sarothamnoides</tp:taxon-name-part></tp:taxon-name></italic> has about 15 tubercles, and <italic><tp:taxon-name><tp:taxon-name-part taxon-name-part-type="genus" reg="Aphanipathes">A.</tp:taxon-name-part><tp:taxon-name-part taxon-name-part-type="species" reg="pedata">pedata</tp:taxon-name-part></tp:taxon-name></italic> and <italic><tp:taxon-name><tp:taxon-name-part taxon-name-part-type="genus" reg="Aphanipathes">A.</tp:taxon-name-part><tp:taxon-name-part taxon-name-part-type="species" reg="verticillata">verticillata</tp:taxon-name-part></tp:taxon-name></italic> have as many as 30 tubercles. <italic><tp:taxon-name><tp:taxon-name-part taxon-name-part-type="genus" reg="Aphanipathes">Aphanipathes</tp:taxon-name-part><tp:taxon-name-part taxon-name-part-type="species" reg="verticillata">verticillata</tp:taxon-name-part></tp:taxon-name></italic> also has spines that form distinct verticils while all other species have spines in horizontal rows that form spirals. The phylogeny reconstructed in <xref ref-type="bibr" rid="B13">Horowitz et al. (2022)</xref> suggests that <italic><tp:taxon-name><tp:taxon-name-part taxon-name-part-type="genus" reg="Aphanipathes">A.</tp:taxon-name-part><tp:taxon-name-part taxon-name-part-type="species" reg="verticillata">verticillata</tp:taxon-name-part></tp:taxon-name></italic> might be more closely related to the genus <italic><tp:taxon-name><tp:taxon-name-part taxon-name-part-type="genus" reg="Pseudocirrhipathes">Pseudocirrhipathes</tp:taxon-name-part></tp:taxon-name></italic>; <italic><tp:taxon-name><tp:taxon-name-part taxon-name-part-type="genus" reg="Aphanipathes">A.</tp:taxon-name-part><tp:taxon-name-part taxon-name-part-type="species" reg="salix">salix</tp:taxon-name-part></tp:taxon-name></italic> has never been sequenced and the differences in the ornamentation on the spines could suggest that it belongs to a different genus, but confirmation requires comparison of molecular data from holotype or topotype material of each species in the genus to formally revise the group.</p><table-wrap id="T1" position="float" orientation="portrait"><label>Table 1.</label><caption><p>Comparison of species in the genus <italic><tp:taxon-name><tp:taxon-name-part taxon-name-part-type="genus" reg="Aphanipathes">Aphanipathes</tp:taxon-name-part></tp:taxon-name></italic>.</p></caption><table id="TID0EROAG" rules="all"><tbody><tr><th rowspan="1" colspan="1"/><th rowspan="1" colspan="1">Growth form</th><th rowspan="1" colspan="1">Terminal branchlet length (cm)</th><th rowspan="1" colspan="1">Branchlet density per 5 cm</th><th rowspan="1" colspan="1">Number of branch orders</th><th rowspan="1" colspan="1">Distal branch angle</th><th rowspan="1" colspan="1">Polypar/ abpolypar spine heights (mm)</th><th rowspan="1" colspan="1">*Tubercle density on polypar spine (per side view)</th><th rowspan="1" colspan="1">Polyp in transverse diameter (mm)</th><th rowspan="1" colspan="1">Polyp density (per cm)</th></tr><tr><td rowspan="1" colspan="1">
                      <italic>
                        <tp:taxon-name><tp:taxon-name-part taxon-name-part-type="genus" reg="Aphanipathes">Aphanipathes</tp:taxon-name-part><tp:taxon-name-part taxon-name-part-type="species" reg="puertoricoensis">puertoricoensis</tp:taxon-name-part></tp:taxon-name>
                      </italic>
                    </td><td rowspan="1" colspan="1">Multi-plane</td><td rowspan="1" colspan="1">&gt; 20</td><td rowspan="1" colspan="1">1–2</td><td rowspan="1" colspan="1">2–3</td><td rowspan="1" colspan="1">90</td><td rowspan="1" colspan="1">0.5/0.3</td><td rowspan="1" colspan="1">20–40</td><td rowspan="1" colspan="1">1.1–1.6</td><td rowspan="1" colspan="1">6–8</td></tr><tr><td rowspan="1" colspan="1">
                      <italic>
                        <tp:taxon-name><tp:taxon-name-part taxon-name-part-type="genus" reg="Aphanipathes">Aphanipathes</tp:taxon-name-part><tp:taxon-name-part taxon-name-part-type="species" reg="verticillata">verticillata</tp:taxon-name-part></tp:taxon-name>
                      </italic>
                    </td><td rowspan="1" colspan="1">Multi-plane</td><td rowspan="1" colspan="1">10</td><td rowspan="1" colspan="1">4–8</td><td rowspan="1" colspan="1">10 +</td><td rowspan="1" colspan="1">45–60</td><td rowspan="1" colspan="1">0.28/0.14</td><td rowspan="1" colspan="1">20–30</td><td rowspan="1" colspan="1">1.4</td><td rowspan="1" colspan="1">6–7</td></tr><tr><td rowspan="1" colspan="1">
                      <italic>
                        <tp:taxon-name><tp:taxon-name-part taxon-name-part-type="genus" reg="Aphanipathes">Aphanipathes</tp:taxon-name-part><tp:taxon-name-part taxon-name-part-type="species" reg="salix">salix</tp:taxon-name-part></tp:taxon-name>
                      </italic>
                    </td><td rowspan="1" colspan="1">Fronds</td><td rowspan="1" colspan="1">3</td><td rowspan="1" colspan="1">1–2</td><td rowspan="1" colspan="1">3–6</td><td rowspan="1" colspan="1">30–45</td><td rowspan="1" colspan="1">0.22/0.13</td><td rowspan="1" colspan="1">5</td><td rowspan="1" colspan="1">1.2</td><td rowspan="1" colspan="1">6</td></tr><tr><td rowspan="1" colspan="1">
                      <italic>
                        <tp:taxon-name><tp:taxon-name-part taxon-name-part-type="genus" reg="Aphanipathes">Aphanipathes</tp:taxon-name-part><tp:taxon-name-part taxon-name-part-type="species" reg="pedata">pedata</tp:taxon-name-part></tp:taxon-name>
                      </italic>
                    </td><td rowspan="1" colspan="1">Fronds</td><td rowspan="1" colspan="1">10</td><td rowspan="1" colspan="1">5–8</td><td rowspan="1" colspan="1">8 +</td><td rowspan="1" colspan="1">30–45</td><td rowspan="1" colspan="1">0.4/0.22</td><td rowspan="1" colspan="1">30</td><td rowspan="1" colspan="1">1.2–1.7</td><td rowspan="1" colspan="1">5–8</td></tr><tr><td rowspan="1" colspan="1">
                      <italic>
                        <tp:taxon-name><tp:taxon-name-part taxon-name-part-type="genus" reg="Aphanipathes">Aphanipathes</tp:taxon-name-part><tp:taxon-name-part taxon-name-part-type="species" reg="sarothamnoides">sarothamnoides</tp:taxon-name-part></tp:taxon-name>
                      </italic>
                    </td><td rowspan="1" colspan="1">Fronds</td><td rowspan="1" colspan="1">10</td><td rowspan="1" colspan="1">1–2</td><td rowspan="1" colspan="1">3–4</td><td rowspan="1" colspan="1">30–45</td><td rowspan="1" colspan="1">0.2/0.1</td><td rowspan="1" colspan="1">12–15</td><td rowspan="1" colspan="1">1.3</td><td rowspan="1" colspan="1">6</td></tr><tr><td rowspan="1" colspan="1">
                      <italic>
                        <tp:taxon-name><tp:taxon-name-part taxon-name-part-type="genus" reg="Aphanipathes">Aphanipathes</tp:taxon-name-part><tp:taxon-name-part taxon-name-part-type="species" reg="flailum">flailum</tp:taxon-name-part></tp:taxon-name>
                      </italic>
                    </td><td rowspan="1" colspan="1">Fronds</td><td rowspan="1" colspan="1">10</td><td rowspan="1" colspan="1">1–2</td><td rowspan="1" colspan="1">6</td><td rowspan="1" colspan="1">30</td><td rowspan="1" colspan="1">0.12/0.09</td><td rowspan="1" colspan="1">8–12</td><td rowspan="1" colspan="1">1.8–2.0</td><td rowspan="1" colspan="1">3–4</td></tr></tbody></table><table-wrap-foot><fn><p>* Including tubercles on the distal and proximal edges of spines.</p></fn></table-wrap-foot></table-wrap></tp:treatment-sec><ref-list><ref id="B5"><mixed-citation xmlns:xlink="http://www.w3.org/1999/xlink" xlink:type="simple"><person-group><name name-style="western"><surname>Brook</surname><given-names>G</given-names></name></person-group> (<year>1889</year>) Report on the <tp:taxon-name><tp:taxon-name-part taxon-name-part-type="order">Antipatharia</tp:taxon-name-part></tp:taxon-name>. - Report on the scientific results of the voyage of H.M.S. Challenger. zool. 32: 1–222[, pls 1–15].</mixed-citation></ref><ref id="B13"><mixed-citation xmlns:xlink="http://www.w3.org/1999/xlink" xlink:type="simple"><person-group><name name-style="western"><surname>Horowitz</surname><given-names>J</given-names></name><name name-style="western"><surname>Opresko</surname><given-names>D</given-names></name><name name-style="western"><surname>Molodtsova</surname><given-names>TN</given-names></name><name name-style="western"><surname>Beaman</surname><given-names>RJ</given-names></name><name name-style="western"><surname>Cowman</surname><given-names>PF</given-names></name><name name-style="western"><surname>Bridge</surname><given-names>TCL</given-names></name></person-group> (<year>2022</year>) <article-title>Five new species of black coral (<tp:taxon-name><tp:taxon-name-part taxon-name-part-type="class">Anthozoa</tp:taxon-name-part></tp:taxon-name>; <tp:taxon-name><tp:taxon-name-part taxon-name-part-type="order">Antipatharia</tp:taxon-name-part></tp:taxon-name>) from the Great Barrier Reef and Coral Sea, Australia.</article-title><source>Zootaxa</source><volume>5213</volume>(<issue>1</issue>): <fpage>1</fpage>–<lpage>35</lpage>. <ext-link xlink:href="10.11646/zootaxa.5213.1.1" ext-link-type="doi" xlink:type="simple">https://doi.org/10.11646/zootaxa.5213.1.1</ext-link></mixed-citation></ref></ref-list></tp:taxon-treatment>
