# Supplementary material for: ﻿Description of a new species of black coral in the family Aphanipathidae (Anthozoa, Antipatharia) from Puerto Rico
Source: Zookeys. 2023 Aug 2;1173:97–110. doi: 10.3897/zookeys.1173.104141 (PMC10413092; doi:10.3897/zookeys.1173.104141)
Supplement: XML Treatment for Aphanipathes puertoricoensis [file zookeys.1173.104141-treatment2.xml]

<!DOCTYPE tp:taxon-treatment
  PUBLIC "-//TaxonX//DTD Taxonomic Treatment Publishing DTD v0 20100105//EN" "tax-treatment-NSO.dtd">
<tp:taxon-treatment xmlns:tp="http://www.plazi.org/taxpub"><tp:treatment-meta><kwd-group><label>Taxon classification</label><kwd>
                <named-content content-type="kingdom">Animalia</named-content>
              </kwd><kwd>
                <named-content content-type="order">Antipatharia</named-content>
              </kwd><kwd>
                <named-content content-type="family">Aphanipathidae</named-content>
              </kwd></kwd-group><mixed-citation publication-type="journal"><person-group><name><surname>Horowitz</surname><given-names>Jeremy</given-names></name><name><surname>Opresko</surname><given-names>Dennis M.</given-names></name><name><surname>González-García</surname><given-names>María del P.</given-names></name><name><surname>Quattrini</surname><given-names>Andrea M.</given-names></name></person-group><article-title>﻿Description of a new species of black coral in the family <tp:taxon-name><tp:taxon-name-part taxon-name-part-type="family">Aphanipathidae</tp:taxon-name-part></tp:taxon-name> (<tp:taxon-name><tp:taxon-name-part taxon-name-part-type="class">Anthozoa</tp:taxon-name-part></tp:taxon-name>, <tp:taxon-name><tp:taxon-name-part taxon-name-part-type="order">Antipatharia</tp:taxon-name-part></tp:taxon-name>) from Puerto Rico</article-title><source>Zookeys</source><day>02</day><month>08</month><year>2023</year><volume>1173</volume><fpage>97</fpage><lpage>110</lpage><pub-id pub-id-type="doi">10.3897/zookeys.1173.104141</pub-id></mixed-citation></tp:treatment-meta><tp:nomenclature><label>﻿</label><tp:taxon-name>
              <object-id xmlns:xlink="http://www.w3.org/1999/xlink" content-type="arpha" xlink:type="simple">B1AFC2F8-5343-596E-9A8A-7A5604DE68EE</object-id>
              <tp:taxon-name-part taxon-name-part-type="genus" reg="Aphanipathes">Aphanipathes</tp:taxon-name-part>
              <tp:taxon-name-part taxon-name-part-type="species" reg="puertoricoensis">puertoricoensis</tp:taxon-name-part>
              <object-id xmlns:xlink="http://www.w3.org/1999/xlink" content-type="zoobank" xlink:type="simple">https://zoobank.org/5AD4DED2-215F-4BC5-AB58-2739FD4D0183</object-id>
            </tp:taxon-name><tp:taxon-authority>Horowitz &amp; Quattrini</tp:taxon-authority><tp:taxon-status xmlns:xlink="http://www.w3.org/1999/xlink" xlink:type="simple">sp. nov.</tp:taxon-status><xref ref-type="fig" rid="F1">Figs 1</xref><xref ref-type="fig" rid="F2">, 2</xref><xref ref-type="fig" rid="F3">, 3</xref><xref ref-type="fig" rid="F4">, 4</xref><xref ref-type="table" rid="T1">; Table 1</xref><xref ref-type="supplementary-material" rid="S1">; Suppl. materials 1</xref><xref ref-type="supplementary-material" rid="S2">, 2</xref></tp:nomenclature><tp:treatment-sec sec-type="material" id="SECID0EMQAE"><title>Material examined.</title><p><bold><italic>Holotype</italic></bold>: USNM 1660436 (USNM SEM stubs 530–532), Guayanilla Canyon, off Puerto Rico, station GEX-22-04, <named-content xmlns:xlink="http://www.w3.org/1999/xlink" content-type="dwc:verbatimCoordinates" xlink:type="simple"><named-content content-type="geo-json" specific-use="{&#34;type&#34;:&#34;Point&#34;,&#34;coordinates&#34;:[-66.721883,17.904944]}" id="NCID0E1QAE" xlink:type="simple">17°54'17.80"N, 66°43'18.78"W</named-content></named-content>, NOAA Ship Nancy Foster, Expedition: Illuminating Pelagic and Benthic Biodiversity in Deep Waters of Puerto Rico, 357 m depth, coll. A.M. Quattrini, A.G. Collins &amp; E.E. Cordes, 12 April 2022.</p></tp:treatment-sec><tp:treatment-sec sec-type="type locality" id="SECID0E6QAE"><title>Type locality.</title><p>Guayanilla Canyon, Puerto Rico, Caribbean Sea, 357 m depth.</p></tp:treatment-sec><tp:treatment-sec sec-type="diagnosis" id="SECID0EERAE"><title>Diagnosis.</title><p>Tall, sparsely branched colony with two and rarely three orders of branches. Stem 0.2 m tall, first order branches over 1 m long, distally slightly curved or coiled, and arranged irregularly around stem; second order branches short and sparsely occurring; third order branches rare. Distal branch angles usually close to 90°. Spines form a distinct quincunx pattern with six axial rows of spines counted in one view. Polypar spines up to 0.5 mm tall, possess 20 to 40 or more small conical tubercles visible in lateral view that extend from the tip halfway to the base. Abpolypar spines up to 0.32 mm tall, possess 10 to 20 small conical tubercles visible in lateral view that extend from the tip halfway to the base. Polypar and abpolypar spines spaced 0.47 to 0.57 mm apart with three spines per mm in each row. Polyps 1.1 to 1.6 mm in diameter, arranged in a single series, with six to eight polyps per cm.</p></tp:treatment-sec><tp:treatment-sec sec-type="description" id="SECID0EJRAE"><title>Description of holotype.</title><p>The holotype (USNM 1660436) is a fragment from the whole colony (Fig. <xref ref-type="fig" rid="F2">2A</xref>) that is 0.35 m tall and includes a first order and two second order branches (Fig. <xref ref-type="fig" rid="F2">2B</xref>). The diameter near the base of the second order branch is about 1 mm including spines.</p><fig id="F2" position="float" orientation="portrait"><object-id xmlns:xlink="http://www.w3.org/1999/xlink" content-type="doi" xlink:type="simple">10.3897/zookeys.1173.104141.figure2</object-id><object-id xmlns:xlink="http://www.w3.org/1999/xlink" content-type="arpha" xlink:type="simple">F41FA699-EE39-5CCB-8375-F1683635396F</object-id><label>Figure 2.</label><caption><p>Comparison of species of <italic><tp:taxon-name><tp:taxon-name-part taxon-name-part-type="genus" reg="Aphanipathes">Aphanipathes</tp:taxon-name-part></tp:taxon-name></italic> and <italic><tp:taxon-name><tp:taxon-name-part taxon-name-part-type="genus" reg="Anozopathes">Anozopathes</tp:taxon-name-part></tp:taxon-name></italic>: <bold>A</bold><italic><tp:taxon-name><tp:taxon-name-part taxon-name-part-type="genus" reg="Aphanipathes">Aphanipathes</tp:taxon-name-part><tp:taxon-name-part taxon-name-part-type="species" reg="puertoricoensis">puertoricoensis</tp:taxon-name-part></tp:taxon-name></italic> sp. nov., yellow line indicates from where holotype fragment USNM 1660436 was collected <bold>B</bold><italic><tp:taxon-name><tp:taxon-name-part taxon-name-part-type="genus" reg="Aphanipathes">Aphanipathes</tp:taxon-name-part><tp:taxon-name-part taxon-name-part-type="species" reg="puertoricoensis">puertoricoensis</tp:taxon-name-part></tp:taxon-name></italic> sp. nov. holotype collected fragment (USNM 1660436) <bold>C</bold><italic><tp:taxon-name><tp:taxon-name-part taxon-name-part-type="genus" reg="Aphanipathes">Aphanipathes</tp:taxon-name-part><tp:taxon-name-part taxon-name-part-type="species" reg="pedata">pedata</tp:taxon-name-part></tp:taxon-name></italic> holotype (NHMUK 1843.2.6.105) <bold>D</bold><italic><tp:taxon-name><tp:taxon-name-part taxon-name-part-type="genus" reg="Anozopathes">Anozopathes</tp:taxon-name-part><tp:taxon-name-part taxon-name-part-type="species" reg="palauensis">palauensis</tp:taxon-name-part></tp:taxon-name></italic> holotype (USNM 1007104) <bold>E</bold><italic><tp:taxon-name><tp:taxon-name-part taxon-name-part-type="genus" reg="Aphanipathes">Aphanipathes</tp:taxon-name-part><tp:taxon-name-part taxon-name-part-type="species" reg="sarothamnoides">sarothamnoides</tp:taxon-name-part></tp:taxon-name></italic> part of holotype (NHMUK 1890.4.9.5) <bold>F</bold> polyps of <italic><tp:taxon-name><tp:taxon-name-part taxon-name-part-type="genus" reg="Aphanipathes">Aphanipathes</tp:taxon-name-part><tp:taxon-name-part taxon-name-part-type="species" reg="puertoricoensis">puertoricoensis</tp:taxon-name-part></tp:taxon-name></italic> sp. nov. holotype (USNM 1660436) <bold>G</bold> polyps of <italic><tp:taxon-name><tp:taxon-name-part taxon-name-part-type="genus" reg="Anozopathes">Anozopathes</tp:taxon-name-part><tp:taxon-name-part taxon-name-part-type="species" reg="palauensis">palauensis</tp:taxon-name-part></tp:taxon-name></italic> holotype (USNM 1007104).</p></caption><graphic xmlns:xlink="http://www.w3.org/1999/xlink" xlink:href="zookeys-1173-097_article-104141__-g002.jpg" position="float" orientation="portrait" xlink:type="simple" id="oo_887386.jpg"><uri content-type="original_file" xlink:type="simple">https://binary.pensoft.net/fig/887386</uri></graphic></fig><p>The spines are laterally compressed and arranged in a quincunx pattern with five to six longitudinal rows in one view and three spines per cm counted in one longitudinal row (Fig. <xref ref-type="fig" rid="F3">3A, B</xref>). On a section of branch 0.3 mm in diameter, the polypar spines are about 0.35 mm tall and the abpolypar spines are 0.16 mm tall. On a section of a branch 0.45 mm in diameter the polypar spines are about 0.5 to 0.6 mm tall and the abpolypar spines are about 0.32 mm tall (Fig. <xref ref-type="fig" rid="F3">3B</xref>). Polypar spines have a distal angle of about 75° and abpolypar spines have a distal angle of about 45° (Fig. <xref ref-type="fig" rid="F3">3A, B</xref>). The spines have conical tubercles on their surface extending from the apex to about midway down the spine towards the base. Based on counts made on one lateral side of a spine and including those seen on the distal and proximal edges, most polypar spines have between 20 to 40 small conical tubercles while the abpolypar spines have about half as many tubercles (Fig. <xref ref-type="fig" rid="F3">3B</xref>). The conical tubercles are 0.007 mm tall and run at right angles to the direction of the spine. Within these rows about three tubercles can be counted over a 0.1 mm distance (Fig. <xref ref-type="fig" rid="F3">3C, D</xref>). Between the tubercles faint striations can be observed (Fig. <xref ref-type="fig" rid="F3">3C</xref>) and sometimes slight papillae or immature tubercles (Fig. <xref ref-type="fig" rid="F3">3D</xref>).</p><fig id="F3" position="float" orientation="portrait"><object-id xmlns:xlink="http://www.w3.org/1999/xlink" content-type="doi" xlink:type="simple">10.3897/zookeys.1173.104141.figure3</object-id><object-id xmlns:xlink="http://www.w3.org/1999/xlink" content-type="arpha" xlink:type="simple">39816890-8A2E-5A1E-B98B-5C1BBB146982</object-id><label>Figure 3.</label><caption><p>Skeletal spines of <italic><tp:taxon-name><tp:taxon-name-part taxon-name-part-type="genus" reg="Aphanipathes">Aphanipathes</tp:taxon-name-part><tp:taxon-name-part taxon-name-part-type="species" reg="puertoricoensis">puertoricoensis</tp:taxon-name-part></tp:taxon-name></italic> sp. nov. holotype (USNM 1660436) (<bold>A–D</bold>) and <italic><tp:taxon-name><tp:taxon-name-part taxon-name-part-type="genus" reg="Aphanipathes">Aphanipathes</tp:taxon-name-part><tp:taxon-name-part taxon-name-part-type="species" reg="pedata">pedata</tp:taxon-name-part></tp:taxon-name></italic> (<bold>E, F</bold>): <bold>A</bold> spines on branch 0.45 mm in diameter <bold>B</bold> spines on branch 0.45 mm in diameter <bold>C</bold> small conical tubercles on spine tips with faint striations between tubercles <bold>D</bold> small conical tubercles on spine tip with slight papillae between tubercles <bold>E</bold><italic><tp:taxon-name><tp:taxon-name-part taxon-name-part-type="genus" reg="Aphanipathes">Aphanipathes</tp:taxon-name-part><tp:taxon-name-part taxon-name-part-type="species" reg="pedata">pedata</tp:taxon-name-part></tp:taxon-name></italic> holotype (NHMUK 1843.2.6.105), spines on branch about 0.22 mm in diameter <bold>F</bold><tp:taxon-name><tp:taxon-name-part taxon-name-part-type="genus" reg="Aphanipathes">Aphanipathes</tp:taxon-name-part><tp:taxon-name-part taxon-name-part-type="uncertainty-rank">cf.</tp:taxon-name-part><tp:taxon-name-part taxon-name-part-type="species" reg="pedata">pedata</tp:taxon-name-part></tp:taxon-name> (USNM 1410008), spines on branch 0.16 mm in diameter.</p></caption><graphic xmlns:xlink="http://www.w3.org/1999/xlink" xlink:href="zookeys-1173-097_article-104141__-g003.jpg" position="float" orientation="portrait" xlink:type="simple" id="oo_887387.jpg"><uri content-type="original_file" xlink:type="simple">https://binary.pensoft.net/fig/887387</uri></graphic></fig><p>The polyps are arranged in a single row. In the preserved state the polyps are 1.1–1.6 mm in transverse diameter with an interpolypar space of about 0.15 mm, and there are six to eight polyps per cm (Fig. <xref ref-type="fig" rid="F2">2F</xref>). There is no notable difference in the size of the sagittal and lateral tentacles based on preserved material.</p></tp:treatment-sec><tp:treatment-sec sec-type="description" id="SECID0E3YAE"><title>Description of colony from which holotype was collected.</title><p>The colony from which the holotype was collected was videotaped <italic>in situ</italic> and based on a screen shot from that video (Fig. <xref ref-type="fig" rid="F2">2A</xref>) the complete colony is approximated to be over 1 m tall and over 2 m wide including branches. The main stem is approximated to be 0.2 m tall and consists of approximately eight irregular rows of primary branches, spaced about 2 cm apart in a row. Primary branches are long and loosely coiled at their distal end, reaching lengths of over 1 m. Secondary branches are sparse and third order branches are rare.</p></tp:treatment-sec><tp:treatment-sec sec-type="Phylogenetic results" id="SECID0EIZAE"><title>Phylogenetic results.</title><p>We obtained between 2 to 15 million PE reads per specimen, which assembled into 54,513 to 287,021 contigs. The new <italic><tp:taxon-name><tp:taxon-name-part taxon-name-part-type="genus" reg="Aphanipathes">Aphanipathes</tp:taxon-name-part></tp:taxon-name></italic> species had 5,400,183 reads and 262,434 assembled contigs. From the contigs, 1186 to 1609 <abbrev xmlns:xlink="http://www.w3.org/1999/xlink" xlink:title="Ultraconserved elements" id="ABBRID0EVZAE" xlink:type="simple">UCE</abbrev> and exon loci were obtained per specimen. The 60% taxon-occupancy matrix included 793 loci that were concatenated into an alignment with a total length of 365,565 bp. Read and locus summary statistics are detailed in Suppl. material <xref ref-type="supplementary-material" rid="S2">2</xref>. The phylogeny (Fig. <xref ref-type="fig" rid="F4">4</xref>) was strongly supported, with 100% bootstrap and Sh-alrt values at every node but one. In addition, the topology is congruent with the phylogeny presented in <xref ref-type="bibr" rid="B13">Horowitz et al. (2022)</xref> and <xref ref-type="bibr" rid="B21">Opresko et al. (2021)</xref>.</p><fig id="F4" position="float" orientation="portrait"><object-id xmlns:xlink="http://www.w3.org/1999/xlink" content-type="doi" xlink:type="simple">10.3897/zookeys.1173.104141.figure4</object-id><object-id xmlns:xlink="http://www.w3.org/1999/xlink" content-type="arpha" xlink:type="simple">B7F10756-5753-5DA8-B5F8-042C82FFDC4B</object-id><label>Figure 4.</label><caption><p>Maximum likelihood phylogeny of antipatharians closely related to the new species based on a 60% complete matrix containing 793 loci. Taxon in blue represents the holotype of the new species. The phylogeny was rooted to the <italic><tp:taxon-name><tp:taxon-name-part taxon-name-part-type="genus" reg="Rhipidipathes">Rhipidipathes</tp:taxon-name-part></tp:taxon-name></italic> and <italic><tp:taxon-name><tp:taxon-name-part taxon-name-part-type="genus" reg="Blastopathes">Blastopathes</tp:taxon-name-part></tp:taxon-name></italic> clade.</p></caption><graphic xmlns:xlink="http://www.w3.org/1999/xlink" xlink:href="zookeys-1173-097_article-104141__-g004.jpg" position="float" orientation="portrait" xlink:type="simple" id="oo_887388.jpg"><uri content-type="original_file" xlink:type="simple">https://binary.pensoft.net/fig/887388</uri></graphic></fig><p>Based on specimens included, phylogenetic results place the new species sister to two specimens that most closely resemble <italic><tp:taxon-name><tp:taxon-name-part taxon-name-part-type="genus" reg="Aphanipathes">Aphanipathes</tp:taxon-name-part><tp:taxon-name-part taxon-name-part-type="species" reg="pedata">pedata</tp:taxon-name-part></tp:taxon-name></italic> (Gray, 1857) from 229 m depth in the Gulf of Mexico (USNM 1288458) and 155 m depth from the Caribbean Sea (USNM 1410008) (Fig. <xref ref-type="fig" rid="F4">4</xref>). Unfortunately, both specimens are incomplete colonies, we lack molecular data for the <italic><tp:taxon-name><tp:taxon-name-part taxon-name-part-type="genus" reg="Aphanipathes">A.</tp:taxon-name-part><tp:taxon-name-part taxon-name-part-type="species" reg="pedata">pedata</tp:taxon-name-part></tp:taxon-name></italic> holotype, and spine comparisons are based on just one SEM of the holotype (Fig. <xref ref-type="fig" rid="F3">3E</xref>). For these reasons, we conservatively identify these two specimens as <tp:taxon-name><tp:taxon-name-part taxon-name-part-type="genus" reg="Aphanipathes">A.</tp:taxon-name-part><tp:taxon-name-part taxon-name-part-type="uncertainty-rank">cf.</tp:taxon-name-part><tp:taxon-name-part taxon-name-part-type="species" reg="pedata">pedata</tp:taxon-name-part></tp:taxon-name>. We also lack molecular data for the type of the genus, <italic><tp:taxon-name><tp:taxon-name-part taxon-name-part-type="genus" reg="Aphanipathes">A.</tp:taxon-name-part><tp:taxon-name-part taxon-name-part-type="species" reg="sarothamnoides">sarothamnoides</tp:taxon-name-part></tp:taxon-name></italic>, which will be useful when reviewing the taxonomy of the genus.</p></tp:treatment-sec><tp:treatment-sec sec-type="Comparative diagnosis" id="SECID0E33AE"><title>Comparative diagnosis.</title><p>The new species has morphological features that fit the emended diagnosis of <italic><tp:taxon-name><tp:taxon-name-part taxon-name-part-type="genus" reg="Aphanipathes">Aphanipathes</tp:taxon-name-part></tp:taxon-name></italic>, including a branched corallum, polypar spines being twice as tall as abpolypar spines, pronounced tubercles on skeletal spines, and small polyps between 1 and 2 mm in transverse diameter, reaching a density of eight polyps per cm. In addition to phylogenetic affinity, the new species shares a high density of tubercles on the surfaces of spines, being greater than 20 counting all tubercles on the visible side of a spine, and similar sized polyps with <italic><tp:taxon-name><tp:taxon-name-part taxon-name-part-type="genus" reg="Aphanipathes">A.</tp:taxon-name-part><tp:taxon-name-part taxon-name-part-type="species" reg="pedata">pedata</tp:taxon-name-part></tp:taxon-name></italic> (Fig. <xref ref-type="fig" rid="F3">3E</xref>). However, the new species is different from <italic><tp:taxon-name><tp:taxon-name-part taxon-name-part-type="genus" reg="Aphanipathes">A.</tp:taxon-name-part><tp:taxon-name-part taxon-name-part-type="species" reg="pedata">pedata</tp:taxon-name-part></tp:taxon-name></italic> by having three-dimensional branching (<italic><tp:taxon-name><tp:taxon-name-part taxon-name-part-type="genus" reg="Aphanipathes">A.</tp:taxon-name-part><tp:taxon-name-part taxon-name-part-type="species" reg="pedata">pedata</tp:taxon-name-part></tp:taxon-name></italic> has branches arranged uniserially, forming fronds, larger terminal branchlets (&gt; 20 cm vs 10 cm), wider terminal branchlet distal angles (90° vs 30–45°), and lower branch complexity (two vs eight or more orders of branches) (Fig. <xref ref-type="fig" rid="F2">2A–C</xref>). The new species also has tubercles that only extend midway down the spine and are generally less pronounced (Fig. <xref ref-type="fig" rid="F3">3B</xref>) compared to <italic><tp:taxon-name><tp:taxon-name-part taxon-name-part-type="genus" reg="Aphanipathes">A.</tp:taxon-name-part><tp:taxon-name-part taxon-name-part-type="species" reg="pedata">pedata</tp:taxon-name-part></tp:taxon-name></italic>, which has more pronounced tubercles present from the tip down to the bottom third or almost to the base of each spine (Fig. <xref ref-type="fig" rid="F3">3E, F</xref>). The new species also has spines that are distinctly thinner on their distal ends compared to the type of <italic><tp:taxon-name><tp:taxon-name-part taxon-name-part-type="genus" reg="Aphanipathes">A.</tp:taxon-name-part><tp:taxon-name-part taxon-name-part-type="species" reg="pedata">pedata</tp:taxon-name-part></tp:taxon-name></italic> and two <tp:taxon-name><tp:taxon-name-part taxon-name-part-type="genus" reg="Aphanipathes">A.</tp:taxon-name-part><tp:taxon-name-part taxon-name-part-type="uncertainty-rank">cf.</tp:taxon-name-part><tp:taxon-name-part taxon-name-part-type="species" reg="pedata">pedata</tp:taxon-name-part></tp:taxon-name> specimens (Fig. <xref ref-type="fig" rid="F3">3A, B</xref> and Fig. <xref ref-type="fig" rid="F3">3E, F</xref>).</p><p>The new species is also different from the other species in <italic><tp:taxon-name><tp:taxon-name-part taxon-name-part-type="genus" reg="Aphanipathes">Aphanipathes</tp:taxon-name-part></tp:taxon-name></italic> by having longer terminal branchlets (&gt; 20 cm vs 10 cm or less), wider terminal branchlet distal angles (90° vs 30–60°), and is mostly branched to the second order compared to three or more orders in <italic><tp:taxon-name><tp:taxon-name-part taxon-name-part-type="genus" reg="Aphanipathes">A.</tp:taxon-name-part><tp:taxon-name-part taxon-name-part-type="species" reg="sarothamnoides">sarothamnoides</tp:taxon-name-part></tp:taxon-name></italic> (Fig. <xref ref-type="fig" rid="F2">2E</xref>), as many as six orders in <italic><tp:taxon-name><tp:taxon-name-part taxon-name-part-type="genus" reg="Aphanipathes">A.</tp:taxon-name-part><tp:taxon-name-part taxon-name-part-type="species" reg="salix">salix</tp:taxon-name-part></tp:taxon-name></italic> and <italic><tp:taxon-name><tp:taxon-name-part taxon-name-part-type="genus" reg="Aphanipathes">A.</tp:taxon-name-part><tp:taxon-name-part taxon-name-part-type="species" reg="flailum">flailum</tp:taxon-name-part></tp:taxon-name></italic>, and ten or more orders in <italic><tp:taxon-name><tp:taxon-name-part taxon-name-part-type="genus" reg="Aphanipathes">A.</tp:taxon-name-part><tp:taxon-name-part taxon-name-part-type="species" reg="verticillata">verticillata</tp:taxon-name-part></tp:taxon-name></italic>.</p><p>The new species has a branching pattern that is like <italic><tp:taxon-name><tp:taxon-name-part taxon-name-part-type="genus" reg="Anozopathes">Anozopathes</tp:taxon-name-part></tp:taxon-name></italic> Opresko &amp; Bo, 2021 (Fig. <xref ref-type="fig" rid="F2">2D</xref>). However, the new species is a much larger colony compared to other <italic><tp:taxon-name><tp:taxon-name-part taxon-name-part-type="genus" reg="Anozopathes">Anozopathes</tp:taxon-name-part></tp:taxon-name></italic> due to branch lengths &gt; 1 m vs max 0.18 m long, resulting in approximate colony widths and heights of 2 m (Fig. <xref ref-type="fig" rid="F2">2A</xref>) vs 0.16 m in <italic><tp:taxon-name><tp:taxon-name-part taxon-name-part-type="genus" reg="Anozopathes">Anozopathes</tp:taxon-name-part><tp:taxon-name-part taxon-name-part-type="species" reg="palauensis">palauensis</tp:taxon-name-part></tp:taxon-name></italic> Opresko &amp; Brugler, 2021 (Fig. <xref ref-type="fig" rid="F2">2D</xref>) and 0.36 m in <italic><tp:taxon-name><tp:taxon-name-part taxon-name-part-type="genus" reg="Anozopathes">Anozopathes</tp:taxon-name-part><tp:taxon-name-part taxon-name-part-type="species" reg="hawaiiensis">hawaiiensis</tp:taxon-name-part></tp:taxon-name></italic> Opresko &amp; Bo, 2021. The new species also possesses a greater abundance of conical tubercles on the spines compared to <italic><tp:taxon-name><tp:taxon-name-part taxon-name-part-type="genus" reg="Anozopathes">Anozopathes</tp:taxon-name-part></tp:taxon-name></italic> (20–40 vs six to eight). Lastly, the new species has smaller polyps than <italic><tp:taxon-name><tp:taxon-name-part taxon-name-part-type="genus" reg="Anozopathes">Anozopathes</tp:taxon-name-part></tp:taxon-name></italic> (about 1.3 vs 2 mm in <italic><tp:taxon-name><tp:taxon-name-part taxon-name-part-type="genus" reg="Anozopathes">Ano.</tp:taxon-name-part><tp:taxon-name-part taxon-name-part-type="species" reg="palauensis">palauensis</tp:taxon-name-part></tp:taxon-name></italic> and 3.6 mm in <italic><tp:taxon-name><tp:taxon-name-part taxon-name-part-type="genus" reg="Anozopathes">Ano.</tp:taxon-name-part><tp:taxon-name-part taxon-name-part-type="species" reg="hawaiiensis">hawaiiensis</tp:taxon-name-part></tp:taxon-name></italic>) and greater polyp density per cm (6–8 vs 3–5 in <italic><tp:taxon-name><tp:taxon-name-part taxon-name-part-type="genus" reg="Anozopathes">Ano.</tp:taxon-name-part><tp:taxon-name-part taxon-name-part-type="species" reg="palauensis">palauensis</tp:taxon-name-part></tp:taxon-name></italic> and 4–5 mm in <italic><tp:taxon-name><tp:taxon-name-part taxon-name-part-type="genus" reg="Anozopathes">Ano.</tp:taxon-name-part><tp:taxon-name-part taxon-name-part-type="species" reg="hawaiiensis">hawaiiensis</tp:taxon-name-part></tp:taxon-name></italic>) (Fig. <xref ref-type="fig" rid="F2">2F, G</xref>).</p></tp:treatment-sec><tp:treatment-sec sec-type="etymology" id="SECID0EPFAG"><title>Etymology.</title><p>The species name “<tp:taxon-name><tp:taxon-name-part taxon-name-part-type="genus" reg="Aphanipathes"/><tp:taxon-name-part taxon-name-part-type="species" reg="puertoricoensis">puertoricoensis</tp:taxon-name-part></tp:taxon-name>” is based on the type locality.</p></tp:treatment-sec><tp:treatment-sec sec-type="distribution" id="SECID0E5FAG"><title>Distribution.</title><p>Known only from Guayanilla Canyon, Puerto Rico, Caribbean Sea; 357 m depth.</p></tp:treatment-sec><tp:treatment-sec><!--Section generated to contain objects referenced in tp:taxon-treatment.--><fig id="F1" position="float" orientation="portrait"><object-id xmlns:xlink="http://www.w3.org/1999/xlink" content-type="doi" xlink:type="simple">10.3897/zookeys.1173.104141.figure1</object-id><object-id xmlns:xlink="http://www.w3.org/1999/xlink" content-type="arpha" xlink:type="simple">E48DDB63-8723-5658-A5F5-4D73E49AB876</object-id><label>Figure 1.</label><caption><p>Location (denoted by a red circle) where <italic><tp:taxon-name><tp:taxon-name-part taxon-name-part-type="genus" reg="Aphanipathes">Aphanipathes</tp:taxon-name-part><tp:taxon-name-part taxon-name-part-type="species" reg="puertoricoensis">puertoricoensis</tp:taxon-name-part></tp:taxon-name></italic> sp. nov. was collected.</p></caption><graphic xmlns:xlink="http://www.w3.org/1999/xlink" xlink:href="zookeys-1173-097_article-104141__-g001.jpg" position="float" orientation="portrait" xlink:type="simple" id="oo_887385.jpg"><uri content-type="original_file" xlink:type="simple">https://binary.pensoft.net/fig/887385</uri></graphic></fig><table-wrap id="T1" position="float" orientation="portrait"><label>Table 1.</label><caption><p>Comparison of species in the genus <italic><tp:taxon-name><tp:taxon-name-part taxon-name-part-type="genus" reg="Aphanipathes">Aphanipathes</tp:taxon-name-part></tp:taxon-name></italic>.</p></caption><table id="TID0EROAG" rules="all"><tbody><tr><th rowspan="1" colspan="1"/><th rowspan="1" colspan="1">Growth form</th><th rowspan="1" colspan="1">Terminal branchlet length (cm)</th><th rowspan="1" colspan="1">Branchlet density per 5 cm</th><th rowspan="1" colspan="1">Number of branch orders</th><th rowspan="1" colspan="1">Distal branch angle</th><th rowspan="1" colspan="1">Polypar/ abpolypar spine heights (mm)</th><th rowspan="1" colspan="1">*Tubercle density on polypar spine (per side view)</th><th rowspan="1" colspan="1">Polyp in transverse diameter (mm)</th><th rowspan="1" colspan="1">Polyp density (per cm)</th></tr><tr><td rowspan="1" colspan="1">
                      <italic>
                        <tp:taxon-name><tp:taxon-name-part taxon-name-part-type="genus" reg="Aphanipathes">Aphanipathes</tp:taxon-name-part><tp:taxon-name-part taxon-name-part-type="species" reg="puertoricoensis">puertoricoensis</tp:taxon-name-part></tp:taxon-name>
                      </italic>
                    </td><td rowspan="1" colspan="1">Multi-plane</td><td rowspan="1" colspan="1">&gt; 20</td><td rowspan="1" colspan="1">1–2</td><td rowspan="1" colspan="1">2–3</td><td rowspan="1" colspan="1">90</td><td rowspan="1" colspan="1">0.5/0.3</td><td rowspan="1" colspan="1">20–40</td><td rowspan="1" colspan="1">1.1–1.6</td><td rowspan="1" colspan="1">6–8</td></tr><tr><td rowspan="1" colspan="1">
                      <italic>
                        <tp:taxon-name><tp:taxon-name-part taxon-name-part-type="genus" reg="Aphanipathes">Aphanipathes</tp:taxon-name-part><tp:taxon-name-part taxon-name-part-type="species" reg="verticillata">verticillata</tp:taxon-name-part></tp:taxon-name>
                      </italic>
                    </td><td rowspan="1" colspan="1">Multi-plane</td><td rowspan="1" colspan="1">10</td><td rowspan="1" colspan="1">4–8</td><td rowspan="1" colspan="1">10 +</td><td rowspan="1" colspan="1">45–60</td><td rowspan="1" colspan="1">0.28/0.14</td><td rowspan="1" colspan="1">20–30</td><td rowspan="1" colspan="1">1.4</td><td rowspan="1" colspan="1">6–7</td></tr><tr><td rowspan="1" colspan="1">
                      <italic>
                        <tp:taxon-name><tp:taxon-name-part taxon-name-part-type="genus" reg="Aphanipathes">Aphanipathes</tp:taxon-name-part><tp:taxon-name-part taxon-name-part-type="species" reg="salix">salix</tp:taxon-name-part></tp:taxon-name>
                      </italic>
                    </td><td rowspan="1" colspan="1">Fronds</td><td rowspan="1" colspan="1">3</td><td rowspan="1" colspan="1">1–2</td><td rowspan="1" colspan="1">3–6</td><td rowspan="1" colspan="1">30–45</td><td rowspan="1" colspan="1">0.22/0.13</td><td rowspan="1" colspan="1">5</td><td rowspan="1" colspan="1">1.2</td><td rowspan="1" colspan="1">6</td></tr><tr><td rowspan="1" colspan="1">
                      <italic>
                        <tp:taxon-name><tp:taxon-name-part taxon-name-part-type="genus" reg="Aphanipathes">Aphanipathes</tp:taxon-name-part><tp:taxon-name-part taxon-name-part-type="species" reg="pedata">pedata</tp:taxon-name-part></tp:taxon-name>
                      </italic>
                    </td><td rowspan="1" colspan="1">Fronds</td><td rowspan="1" colspan="1">10</td><td rowspan="1" colspan="1">5–8</td><td rowspan="1" colspan="1">8 +</td><td rowspan="1" colspan="1">30–45</td><td rowspan="1" colspan="1">0.4/0.22</td><td rowspan="1" colspan="1">30</td><td rowspan="1" colspan="1">1.2–1.7</td><td rowspan="1" colspan="1">5–8</td></tr><tr><td rowspan="1" colspan="1">
                      <italic>
                        <tp:taxon-name><tp:taxon-name-part taxon-name-part-type="genus" reg="Aphanipathes">Aphanipathes</tp:taxon-name-part><tp:taxon-name-part taxon-name-part-type="species" reg="sarothamnoides">sarothamnoides</tp:taxon-name-part></tp:taxon-name>
                      </italic>
                    </td><td rowspan="1" colspan="1">Fronds</td><td rowspan="1" colspan="1">10</td><td rowspan="1" colspan="1">1–2</td><td rowspan="1" colspan="1">3–4</td><td rowspan="1" colspan="1">30–45</td><td rowspan="1" colspan="1">0.2/0.1</td><td rowspan="1" colspan="1">12–15</td><td rowspan="1" colspan="1">1.3</td><td rowspan="1" colspan="1">6</td></tr><tr><td rowspan="1" colspan="1">
                      <italic>
                        <tp:taxon-name><tp:taxon-name-part taxon-name-part-type="genus" reg="Aphanipathes">Aphanipathes</tp:taxon-name-part><tp:taxon-name-part taxon-name-part-type="species" reg="flailum">flailum</tp:taxon-name-part></tp:taxon-name>
                      </italic>
                    </td><td rowspan="1" colspan="1">Fronds</td><td rowspan="1" colspan="1">10</td><td rowspan="1" colspan="1">1–2</td><td rowspan="1" colspan="1">6</td><td rowspan="1" colspan="1">30</td><td rowspan="1" colspan="1">0.12/0.09</td><td rowspan="1" colspan="1">8–12</td><td rowspan="1" colspan="1">1.8–2.0</td><td rowspan="1" colspan="1">3–4</td></tr></tbody></table><table-wrap-foot><fn><p>* Including tubercles on the distal and proximal edges of spines.</p></fn></table-wrap-foot></table-wrap><supplementary-material xmlns:xlink="http://www.w3.org/1999/xlink" id="S1" position="float" orientation="portrait" xlink:type="simple"><object-id content-type="doi" xlink:type="simple">10.3897/zookeys.1173.104141.suppl1</object-id><object-id content-type="zenodo_dep_id" xlink:type="simple">8214179</object-id><object-id content-type="arpha" xlink:type="simple">715FD0E1-0712-5A92-9FF8-A8C63B3B8C0B</object-id><label>Supplementary material 1</label><caption><p>Metadata for specimens included in this study</p></caption><statement content-type="dataType"><label>Data type</label><p>table (Excel spreadsheet)</p></statement><statement content-type="notes"><label>Explanation note</label><p><bold>table S1</bold>: Specimen data including museum registration ID, family ID, genus ID, species ID, location and depth of collected specimens, and date collected.</p></statement><media xlink:href="zookeys-1173-097_article-104141__-s001.xlsx" mimetype="application" mime-subtype="vnd.openxmlformats-officedocument.spreadsheetml.sheet" position="float" orientation="portrait" xlink:type="simple" id="oo_887389.xlsx"><uri content-type="original_file" xlink:type="simple">https://binary.pensoft.net/file/887389</uri></media><permissions><license xlink:type="simple"><license-p>This dataset is made available under the Open Database License (http://opendatacommons.org/licenses/odbl/1.0/). The Open Database License (ODbL) is a license agreement intended to allow users to freely share, modify, and use this Dataset while maintaining this same freedom for others, provided that the original source and author(s) are credited.</license-p></license></permissions><attrib specific-use="authors">Jeremy Horowitz, Dennis M. Opresko, María del P. González-García, Andrea M. Quattrini</attrib></supplementary-material><supplementary-material xmlns:xlink="http://www.w3.org/1999/xlink" id="S2" position="float" orientation="portrait" xlink:type="simple"><object-id content-type="doi" xlink:type="simple">10.3897/zookeys.1173.104141.suppl2</object-id><object-id content-type="zenodo_dep_id" xlink:type="simple">8214183</object-id><object-id content-type="arpha" xlink:type="simple">4EC516FC-90BA-5076-8E0E-50EB563DF94E</object-id><label>Supplementary material 2</label><caption><p>Read and locus summary statistics for specimens included in the study</p></caption><statement content-type="dataType"><label>Data type</label><p>table (Excel spreadsheet)</p></statement><statement content-type="notes"><label>Explanation note</label><p><bold>table S2</bold>: Molecular data including the number of raw reads, assembly statistics, and NCBI information.</p></statement><media xlink:href="zookeys-1173-097_article-104141__-s002.xlsx" mimetype="application" mime-subtype="vnd.openxmlformats-officedocument.spreadsheetml.sheet" position="float" orientation="portrait" xlink:type="simple" id="oo_887390.xlsx"><uri content-type="original_file" xlink:type="simple">https://binary.pensoft.net/file/887390</uri></media><permissions><license xlink:type="simple"><license-p>This dataset is made available under the Open Database License (http://opendatacommons.org/licenses/odbl/1.0/). The Open Database License (ODbL) is a license agreement intended to allow users to freely share, modify, and use this Dataset while maintaining this same freedom for others, provided that the original source and author(s) are credited.</license-p></license></permissions><attrib specific-use="authors">Jeremy Horowitz, Dennis M. Opresko, María del P. González-García, Andrea M. Quattrini</attrib></supplementary-material></tp:treatment-sec><ref-list><ref id="B13"><mixed-citation xmlns:xlink="http://www.w3.org/1999/xlink" xlink:type="simple"><person-group><name name-style="western"><surname>Horowitz</surname><given-names>J</given-names></name><name name-style="western"><surname>Opresko</surname><given-names>D</given-names></name><name name-style="western"><surname>Molodtsova</surname><given-names>TN</given-names></name><name name-style="western"><surname>Beaman</surname><given-names>RJ</given-names></name><name name-style="western"><surname>Cowman</surname><given-names>PF</given-names></name><name name-style="western"><surname>Bridge</surname><given-names>TCL</given-names></name></person-group> (<year>2022</year>) <article-title>Five new species of black coral (<tp:taxon-name><tp:taxon-name-part taxon-name-part-type="class">Anthozoa</tp:taxon-name-part></tp:taxon-name>; <tp:taxon-name><tp:taxon-name-part taxon-name-part-type="order">Antipatharia</tp:taxon-name-part></tp:taxon-name>) from the Great Barrier Reef and Coral Sea, Australia.</article-title><source>Zootaxa</source><volume>5213</volume>(<issue>1</issue>): <fpage>1</fpage>–<lpage>35</lpage>. <ext-link xlink:href="10.11646/zootaxa.5213.1.1" ext-link-type="doi" xlink:type="simple">https://doi.org/10.11646/zootaxa.5213.1.1</ext-link></mixed-citation></ref><ref id="B21"><mixed-citation xmlns:xlink="http://www.w3.org/1999/xlink" xlink:type="simple"><person-group><name name-style="western"><surname>Opresko</surname><given-names>DM</given-names></name><name name-style="western"><surname>Bo</surname><given-names>M</given-names></name><name name-style="western"><surname>Stein</surname><given-names>DP</given-names></name><name name-style="western"><surname>Evankow</surname><given-names>A</given-names></name><name name-style="western"><surname>Distel</surname><given-names>DL</given-names></name><name name-style="western"><surname>Brugler</surname><given-names>MR</given-names></name></person-group> (<year>2021</year>) <article-title>Description of two new genera and two new species of antipatharian corals in the family <tp:taxon-name><tp:taxon-name-part taxon-name-part-type="family">Aphanipathidae</tp:taxon-name-part></tp:taxon-name> (<tp:taxon-name><tp:taxon-name-part taxon-name-part-type="phylum">Cnidaria</tp:taxon-name-part></tp:taxon-name>: <tp:taxon-name><tp:taxon-name-part taxon-name-part-type="class">Anthozoa</tp:taxon-name-part></tp:taxon-name>: <tp:taxon-name><tp:taxon-name-part taxon-name-part-type="order">Antipatharia</tp:taxon-name-part></tp:taxon-name>).</article-title><source>Zootaxa</source><volume>4966</volume>(<issue>2</issue>): <fpage>161</fpage>–<lpage>174</lpage>. <ext-link xlink:href="10.11646/zootaxa.4966.2.4" ext-link-type="doi" xlink:type="simple">https://doi.org/10.11646/zootaxa.4966.2.4</ext-link></mixed-citation></ref></ref-list></tp:taxon-treatment>
