# Supplementary material for: ﻿Description of a new species of black coral in the family Aphanipathidae (Anthozoa, Antipatharia) from Puerto Rico
Source: Zookeys. 2023 Aug 2;1173:97–110. doi: 10.3897/zookeys.1173.104141 (PMC10413092; doi:10.3897/zookeys.1173.104141)
Supplement: Supplementary material 1 — Metadata for specimens included in this study [file zookeys-1173-097_article-104141__-s001.xlsx]

## Sheet: Supplementary Table 1
Museum Registration	Family	Genus	Species	Latitude	Longitude	Depth (m)	Date Collected
NMNH 1280884	Antipathidae	Antipathes	dichotoma	39.97	9.73	160	2013-08-01
UG SARD14b	Antipathidae	Antipathes	dichotoma	39.97	9.73	145	2013-08-31
UG SARD13	Antipathidae	Antipathes	dichotoma	39.97	9.73	144	2013-08-31
UG SPIN	Antipathidae	Antipathes	dichotoma	43.43	8.68	1822	2018-08-07
MTQ G74904	Antipathidae	Blastopathes	medusa	-5.3	150.12	35	2019-03-13
MTQ G80019	Aphanipathidae	Aphanipathes	flailum	-17.91	149.33	210	2020-08-10
NMNH 1288458	Aphanipathidae	Aphanipathes	pedata	27.81	-93.69	229	2015-07-01
MTQ G80016	Aphanipathidae	Aphanostichopathes	cf. paucispina	-17.37	148.41	501	2020-08-03
MTQ G80018	Aphanipathidae	Aphanostichopathes	cf. paucispina	-15.36	145.8	377	2020-08-17
MTQ G80117	Aphanipathidae	Rhipidipathes	helae	-18.39	147.67	119	2020-10-05
USNM 1410008	Aphanipathidae	Aphanipathes	cf. pedata	15.56	-61.47	155	2016-03-07
USNM 1007104	Aphanipathidae	Anozopathes	palauensis	7.27	134.52	192	2001-03-28
USNM 1660436	Aphanipathidae	Aphanipathes	puertoricoensis sp. nov.	17.9	-66.72	357	2022-04-12
