# Supplementary material for: ﻿Description of a new species of black coral in the family Aphanipathidae (Anthozoa, Antipatharia) from Puerto Rico
Source: Zookeys. 2023 Aug 2;1173:97–110. doi: 10.3897/zookeys.1173.104141 (PMC10413092; doi:10.3897/zookeys.1173.104141)
Supplement: Supplementary material 2 — Read and locus summary statistics for specimens included in the study [file zookeys-1173-097_article-104141__-s002.xlsx]

## Sheet: Supplementary Table 2
Museum Registration	# of raw reads	Assemblies: total bp	Assemblies: mean length	Assemblies: min length	Assemblies: max length	Assemblies: Total loci	NCBI Bioproject	NCBI Biosample
NMNH 1280884	289360	242048	348	231	979	693	PRJNA644402	SAMN27734857
UG SARD14b	1165492	362591	422	181	1943	859	PRJNA644402	SAMN27734861
UG SARD13	1664974	461420	503	201	2060	921	PRJNA644402	SAMN27734860
UG SPIN	726418	554087	674	129	3222	823	PRJNA644402	SAMN27734859
MTQ G74904	486223	678364	634	210	2001	1070	PRJNA644402	SAMN15459017
MTQ G80019	997298	893947	890	83	3171	1005	PRJNA644402	SAMN27734865
USNM 1288458	12949288	702092	727	229	5707	964	PRJNA588468	SAMN13244897
MTQ G80016	1330929	780009	716	199	2767	1088	PRJNA644402	SAMN27734873
MTQ G80018	1108284	702674	874	236	3980	803	PRJNA644402	SAMN27734872
MTQ G80117	3826563	1374393	1141	180	4236	1204	PRJNA644402	SAMN27734888
USNM 1410008	15715802	188724272	657	78	26680	1609	PRJNA975273	SAMN35320050
USNM 1007104	2437390	21149779	387	78	8137	1381	PRJNA975273	SAMN35320051
USNM 1660436	5400183	125447391	478	71	31960	1186	PRJNA975273	SAMN35320049
